# Supplementary material for: Genotype Distribution Change After Human Papillomavirus Vaccination in Two Autonomous Communities in Spain
Source: Front Cell Infect Microbiol. 2021 Sep 22;11:633162. doi: 10.3389/fcimb.2021.633162 (PMC8493034; doi:10.3389/fcimb.2021.633162)
Supplement: Supplementary file 1 [file Table_1.xlsx]

## Sheet: Hoja1
YEAR	2002		2003		2004		2005		2006		2007		2008		2009		2010		2011		2012		2013		2014			2015 and 16			Median pre-vaccination	Average pre-vaccination	Median post-vaccination	Average post-vaccination
Genotype	absolute	%	absolute	%	absolute	%	absolute	%	absolute	%	absolute	%	absolute	%	absolute	%	absolute	%	absolute	%	absolute	%	absolute	%	absolute	%	absolute	%
Total	206	100	265	100	309	100	449	100	797	100	1369	100	1929	100	1517	100	1989	100	2566	100	2063	100	2071	100	1802	99.9973	3711	100
6	8	3.8835	20	7.54717	25	8.09061	28	6.23608	82	10.2886	161	11.7604	177	9.17574	72	4.74621	97	4.87682	128	4.98831	58	2.81144	84	4.05601	68	3.77358	115	3.0989			7.54717	7.96773	4.40111	4.69088
11	4	1.94175	7	2.64151	7	2.26537	19	4.23163	35	4.39147	53	3.87144	127	6.58372	48	3.16414	33	1.65913	46	1.79267	34	1.64809	29	1.40029	27	1.49834	63	1.69766			3.87144	3.22386	1.67839	2.4305
16	99	48.0583	84	31.6981	95	30.7443	129	28.7305	167	20.9536	353	25.7852	357	18.507	249	16.414	329	16.541	355	13.8348	344	16.6747	354	17.0932	299	16.59	529	14.2549			28.7305	30.995	16.5655	16.2387
18	8	3.8835	11	4.15094	9	2.91262	19	4.23163	30	3.76412	106	7.74288	105	5.44323	49	3.23006	61	3.06687	75	2.92284	62	3.00533	78	3.7663	49	2.7192	115	3.0989			4.15094	4.44761	3.08288	3.40659
26	0	0	0	0	0	0	0	0	0	0	0	0	2	0.103681	3	0.197759	2	0.100553	13	0.506625	5	0.242365	1	0.0482859	2	0.110988	10	0.269469			0	0	0.154373	0.197466
31	25	12.1359	34	12.8302	27	8.73786	20	4.45434	37	4.64241	76	5.5515	92	4.76931	128	8.43771	130	6.53595	174	6.78098	186	9.016	174	8.40174	156	8.65705	268	7.22177			5.5515	8.0587	7.81176	7.47756
33	12	5.82524	12	4.5283	15	4.85437	9	2.00445	33	4.14053	45	3.28707	45	2.33281	51	3.3619	72	3.61991	82	3.19564	55	2.66602	64	3.09029	57	3.16315	104	2.80248			4.14053	4.10666	3.12672	3.02903
35	1	0.485437	1	0.377358	0	0	1	0.222717	1	0.125471	6	0.438276	29	1.50337	52	3.42782	44	2.21217	49	1.90959	44	2.13282	46	2.22115	57	3.16315	75	2.02102			0.377358	0.274877	2.17249	2.32388
39	3	1.45631	1	0.377358	8	2.589	2	0.445434	4	0.501882	23	1.68006	20	1.03681	35	2.30719	27	1.35747	44	1.71473	28	1.35725	39	1.88315	34	1.88679	167	4.50013			0.501882	1.17501	1.79894	2.00544
40	0	0	0	0	0	0	1	0.222717	2	0.250941	0	0	1	0.0518403	8	0.527357	14	0.703871	13	0.506625	10	0.484731	11	0.531144	6	0.332963	34	0.916195			0	0.078943	0.516991	0.506841
42	0	0	0	0	0	0	0	0	0	0	0	0	30	1.55521	33	2.17535	61	3.06687	69	2.68901	55	2.66602	57	2.75229	45	2.49723	131	3.53005			0	0	2.67752	2.6165
43	1	0.485437	1	0.377358	2	0.647249	1	0.222717	1	0.125471	0	0	1	0.0518403	0	0	1	0.0502765	1	0.0389712	0	0	0	0	0	0	6	0.161681			0.222717	0.309705	0.0194856	0.0378462
44	0	0	3	1.13208	0	0	0	0	1	0.125471	8	0.584368	34	1.76257	7	0.461437	15	0.754148	37	1.44193	28	1.35725	10	0.482859	12	0.665927	67	1.80544			0.125471	0.306986	1.0557	1.09145
45	0	0	7	2.64151	1	0.323625	3	0.668151	4	0.501882	13	0.949598	21	1.08865	20	1.31839	29	1.45802	46	1.79267	30	1.45419	32	1.54515	17	0.943396	90	2.42522			0.668151	0.847461	1.45611	1.50321
51	2	0.970874	7	2.64151	15	4.85437	21	4.67706	45	5.64617	75	5.47845	116	6.01348	86	5.66908	106	5.32931	162	6.31333	88	4.26563	116	5.60116	118	6.54828	195	5.25465			4.67706	4.04474	5.63512	5.62437
52	6	2.91262	18	6.79245	1	0.323625	4	0.890869	11	1.38018	3	0.219138	54	2.79938	88	5.80092	80	4.02212	113	4.40374	113	5.47746	109	5.26316	100	5.54939	154	4.14982			1.38018	2.08648	4.83345	4.68325
53	8	3.8835	14	5.28302	32	10.356	51	11.3586	82	10.2886	76	5.5515	125	6.48004	101	6.65788	122	6.13374	162	6.31333	139	6.73776	129	6.22887	106	5.88235	178	4.79655			5.5515	7.78686	6.2711	6.15382
54	0	0	1	0.377358	0	0	2	0.445434	5	0.627353	9	0.657414	9	0.466563	18	1.18655	25	1.25691	30	1.16913	36	1.74503	36	1.73829	34	1.88679	159	4.28456			0.445434	0.35126	1.4976	1.71673
56	1	0.485437	1	0.377358	3	0.970874	9	2.00445	7	0.878294	22	1.60701	24	1.24417	35	2.30719	45	2.26244	64	2.49415	51	2.47213	48	2.31772	47	2.60821	128	3.44921			0.878294	1.0539	2.39492	2.3944
58	11	5.33981	21	7.92453	17	5.50162	37	8.24053	57	7.15182	57	4.16362	94	4.87299	53	3.49374	107	5.37959	115	4.48168	85	4.12021	89	4.29744	87	4.82797	108	2.91027			7.15182	6.38699	4.38956	4.29799
59	0	0	4	1.50943	1	0.323625	15	3.34076	2	0.250941	11	0.803506	39	2.02177	31	2.04351	55	2.76521	77	3.00078	58	2.81144	62	2.99372	45	2.49723	103	2.77553			0.803506	1.03804	2.77037	2.61365
61	3	1.45631	4	1.50943	13	4.20712	15	3.34076	32	4.01506	53	3.87144	74	3.83618	81	5.33949	64	3.2177	107	4.16991	97	4.70189	95	4.58716	77	4.27303	106	2.85637			3.34076	3.06669	4.22147	4.12272
62	2	0.970874	3	1.13208	0	0	0	0	7	0.878294	29	2.11833	35	1.81441	38	2.50494	45	2.26244	77	3.00078	74	3.58701	50	2.41429	42	2.33074	32	0.862301			0.970874	0.84993	2.37252	2.34712
66	1	0.485437	2	0.754717	3	0.970874	16	3.56347	38	4.76788	67	4.89408	87	4.51011	57	3.75742	92	4.62544	98	3.81917	98	4.75036	101	4.87687	99	5.4939	153	4.12288			3.56347	2.57274	4.56777	4.49452
68	2	0.970874	2	0.754717	2	0.647249	2	0.445434	5	0.627353	14	1.02264	32	1.65889	10	0.659196	79	3.97185	116	4.52065	71	3.44159	23	1.11057	17	0.943396	129	3.47615			0.754717	0.744712	2.55024	2.47279
70	5	2.42718	6	2.26415	19	6.14887	18	4.00891	32	4.01506	27	1.97224	50	2.59202	25	1.64799	43	2.16189	40	1.55885	41	1.9874	36	1.73829	36	1.99778	48	1.29345			2.42718	3.47274	1.86284	1.87221
71	0	0	0	0	0	0	1	0.222717	6	0.752823	3	0.219138	2	0.103681	7	0.461437	10	0.502765	22	0.857366	9	0.436258	12	0.57943	5	0.277469	9	0.242522			0.219138	0.199113	0.448847	0.432616
72	0	0	0	0	0	0	2	0.445434	4	0.501882	4	0.292184	7	0.362882	9	0.593276	16	0.804424	15	0.584567	12	0.581677	15	0.724288	16	0.887902	25	0.673673			0.292184	0.206583	0.633475	0.651586
73	3	1.45631	1	0.377358	0	0	0	0	0	0	1	0.073046	10	0.518403	5	0.329598	16	0.804424	10	0.389712	9	0.436258	8	0.386287	10	0.554939	91	2.45217			0.073046	0.317786	0.477331	0.733974
81	0	0	0	0	0	0	6	1.3363	23	2.88582	19	1.38787	28	1.45153	18	1.18655	31	1.55857	56	2.18239	36	1.74503	32	1.54515	22	1.22087	59	1.58987			1.3363	0.935	1.55186	1.55999
82	0	0	0	0	3	0.970874	4	0.890869	13	1.63112	18	1.31483	39	2.02177	26	1.71391	60	3.01659	74	2.88387	39	1.89045	40	1.93143	44	2.44173	52	1.40124			0.890869	0.801281	1.9766	2.16262
83	1	0.485437	0	0	5	1.61812	2	0.445434	6	0.752823	11	0.803506	21	1.08865	43	2.83454	23	1.15636	22	0.857366	31	1.50267	32	1.54515	23	1.27636	19	0.511991			0.485437	0.684221	1.21636	1.34663
84	0	0	0	0	6	1.94175	6	1.3363	23	2.88582	24	1.7531	39	2.02177	29	1.91167	48	2.41327	62	2.41621	33	1.59961	55	2.65572	38	2.10877	78	2.10186			1.3363	1.3195	2.10531	2.15361
85	0	0	0	0	0	0	5	1.11359	2	0.250941	2	0.146092	2	0.103681	1	0.0659196	4	0.201106	6	0.233827	3	0.145419	2	0.0965717	4	0.221976	6	0.161681			0.146092	0.25177	0.15355	0.153773
89	0	0	0	0	0	0	1	0.222717	0	0	0	0	1	0.0518403	1	0.0659196	3	0.15083	6	0.233827	1	0.0484731	2	0.0965717	3	0.166482	105	2.82943			0	0.0371195	0.123701	0.455421
